# Supplementary material for: Data-driven discovery of potent small molecule ice recrystallisation inhibitors
Source: Nat Commun. 2024 Sep 15;15:8082. doi: 10.1038/s41467-024-52266-w (PMC11402961; doi:10.1038/s41467-024-52266-w)
Supplement: Supplementary file 4 — Source Data [file 41467_2024_52266_MOESM4_ESM.xlsx]

## Sheet: Figure 1a
amino mgs	amino sd	glyco mgs	glyco2 mgs
54.37	17.27	78.3	78.3
44.48	7.79	23.3	23.3
45.58	14.04	76.4	76.4
18.78	4.08	63.2	63.2
102.85	15.59	10	10
31.05	13.49	14.1	14.1
11.77	2.77	23.3	23.3
21.04	6.69	61.8	61.8
102.2	11.59	62.3	62.3
82.03	35.81	64.4	64.4
112.77	14.5	49.1	49.1
27.85	8.04	33.2	33.2
97.67	23.84	60.9	60.9
75.83	35.02	6.2	6.2
80.54	18.07	21.1	21.1
63.09	3.24	79.7	79.7
70.27	19.16	81.1	81.1
39.27	8.48	88.3	88.3
64.76	36.02	79.1	79.1
81.54	11.69	29.9	29.9
99.72	16.35	81.9	81.9
12.15	3.76	57.9	57.9
9.69	4.05	45.6	45.6
59.32	17.84	79.1	79.1
56.25	13.27	80.7	80.7
75.91	8.88	90.1	90.1
91.41	31.46	35.9	35.9
41.79	7.12	71.2	71.2
45.37	8.65	72.1	72.1
77.62	5.72	57.4	57.4
3.49	1.62	69.7	69.7
52.84	17.54	80.7	80.7
13.07	1.77	75.4	75.4
121.79	40.73	31.8	31.8
6.32	0.88	39.7	39.7
59.22	13.7	54.4	54.4
107.58	15.81	72.3	72.3
94.07	20.73	27.1	27.1
54.07	2.63	76.3	76.3
57.87	6.62	35.1	35.1
56.36	3.97	5.8	5.8
56.59	21.3	17.8	17.8
4.33	1.5	56.9	56.9
87.71	19.49	47.1	47.1
59.6	15.8	77.7	77.7
54.51	5.55	73.8	73.8
21.64	11.27	73.3	73.3
44.79	10.28	82.5	82.5
47.58	2.28	71.9	71.9
77.63	18.73	55.3	55.3
32.03	16.07	55.3	55.3
3.9	0.15	69.1	69.1
35.46	5.72	62.1	62.1
15.15	3.05	80	80
8.71	2.29	34.1	34.1
64.79	3.02	79.2	79.2
29.13	5.03	58	58
6.8	0.54	61	61
3.17	2.02	51.6	51.6
5.65	1.87	66.1	66.1
41.39	15.22	66.8	66.8
19.55	4.41	61.6	61.6
29.88	15.99	44.5	44.5
		83.9	83.9
		40.5	40.5
		88.6	88.6
		88.8	88.8
		70.2	70.2
		32.8	32.8
		65.7	65.7
		9.4	9.4
		90.3	90.3
		38.1	38.1
		35.4	35.4
		30.7	30.7
		19.7	19.7
		29.7	29.7
		20.6	20.6
		30.2	30.2
		69	69
		9.7	9.7
		75	75
		3	3
		4.4	4.4
		40	40
		12.6	12.6
		3.9	3.9
		6.5	6.5
		5	5
		72.8	72.8
		100	100
		81.1	81.1
		68.7	68.7
		103.8	103.8
		30.5	30.5
		66.7	66.7
		72.2	72.2
		66.3	66.3
		71.9	71.9
		59.8	59.8
		22	22
		72.4	72.4
		71.2	71.2
		73.6	73.6
		68.7	68.7
		56.3	56.3
		12.1	12.1
		52.5	52.5
		102.5	102.5
		104.3	104.3
		87.3	87.3
		22.7	22.7
		12.4	12.4
		5.9	5.9
		18.5	18.5
		8.6	8.6
		47.1	47.1
		82.3	82.3
		87.9	87.9
		50.6	50.6
		77.8	77.8
		64.7	64.7
		59.1	59.1
		27.5	27.5
			5.8
			79.9
			19.8
			29.7
			86.4
			14.2
			45.5
			44.3
			23.2
			61
			99.9
			34.5
			6.8
			90
			32.1
			84.2
			63.8
			76.4
			83.9
			87
			64.1
			72.2
			79.1
			84.4
			88
			64.2
			80.6
			88.8
			95.4
			76.9
			79.4
			66.2
			61.4
			52.6
			70.3
			84.7
			89.3
			83.4
			84.6
			20.9
			1
			76.5
			6.2
			41.7
			19.3
			9.9
			5.8
			81.2
			72
			50.7
			64.1
			57.3
			18.7
			7.7
			4.8
			4.5
			3.4
			93.1
			31.1
			69.6
			39.8
			67.5
			77.7
			73.7
			81.1
			69.2
			64.9
			70.4
			59.5
			62.7
			76.2
			71
			80.4
			83.8
			67.6
			76.4
			59.6
			55.9
			9.2
			9
			67.9
			74.4
			40.9
			72.2
			79.1
			80.8
			85.1
			69.6
			60.3
			40.6
			44.6
			57.6
			54.3
			69.1
			29.1
			28.6
			60.6
			57.4
			54
			71.4

## Sheet: Figure 1b
threshold	no. active	no. inactives
40	41	83
45	44	80
50	48	76
55	52	72
60	61	63
65	70	54
70	80	44

## Sheet: Figure 1c
threshold	f-score	sensitivity	specificity	precision
40	0.55	0.46	0.64	0.69
45	0.55	0.48	0.55	0.66
50	0.58	0.51	0.59	0.69
55	0.55	0.49	0.45	0.55
60	0.59	0.54	0.48	0.65
65	0.55	0.47	0.57	0.66
70	0.64	0.54	0.73	0.78

## Sheet: Figure 2a
amino pred mgs	amino pred sd	amino true mgs
85.8	12.6	44.5
54.9	10.9	45.6
44.1	10.8	18.8
90.5	11.4	102.8
51.7	9.7	31.1
30.4	15.5	11.8
40.8	14.5	21
70.1	8.7	102.2
92.5	2.2	82
75.6	5.2	112.8
68.2	5.4	27.9
96	13	97.7
61.9	3.4	75.8
41.3	3.3	80.5
47	13	63.1
56.2	9.7	70.3
47.6	9.2	39.3
72.8	9.1	64.8
78	13.7	81.5
86.5	13.9	99.7
31.4	10.6	12.2
7	22.3	9.7
38.4	6.2	59.3
30.3	6.3	56.2
61	14.7	75.9
73.3	7.8	91.4
33.5	6.5	41.8
50.6	10.3	45.4
55.8	5.9	77.6
41.3	19.5	3.5
25.2	19.9	52.8
44.4	5.9	13.1
67	3.3	121.8
34.6	10.1	6.3
42	14.7	59.2
73.2	9.8	107.6
88	14.9	94.1
66.7	6.1	54.1
58.4	18.7	57.9
68.1	11	56.4
37.3	10.3	56.6
33.9	15.5	4.3
69	2.3	87.7
56.7	21.6	59.6
37.5	9.5	54.5
28.9	10.6	21.6
25.7	1.3	44.8
36.4	7.5	47.6
53.4	26	77.6
44.6	12.3	32
25.3	15.2	3.9
34.9	8.3	35.5
47.7	17.7	15.2
26.8	15.8	8.7
50.5	17.5	64.8
39.2	13.8	29.1
43.9	2.8	6.8
24.5	5.2	3.2
38	18.3	5.7
36.8	11.6	41.4
15	17.5	19.6
31.3	11.2	29.9

## Sheet: Figure 2b
glyco2 pred mgs	glyco2 pred sd	glyco2 true mgs
61.4	6.7	23.3
59.6	4	76.4
64.7	2.8	63.2
47.2	8.2	10
62.1	11	14.1
61	1.4	23.3
62.7	5.9	61.8
62.6	4.9	62.3
65.1	0.4	64.4
55.4	6.4	49.1
54.5	7.9	33.2
49.9	4.9	60.9
48.6	7.1	6.2
40.7	17.2	21.1
56.5	5.9	79.7
64.7	6.8	81.1
65.3	4.6	88.3
66.3	2.2	79.1
60.7	1	29.9
48.6	7.4	81.9
56.2	7.3	57.9
63.4	5.1	45.6
60.6	1.6	79.1
63.3	3.8	80.7
65.3	4.5	90.1
53.8	4.6	35.9
54.1	11.3	71.2
52.4	11.9	72.1
55.4	12.8	57.4
73.9	12.1	69.7
65	2.9	80.7
45.5	18.2	75.4
52.6	4.7	31.8
55.4	6.5	39.7
61.1	6.8	54.4
54	5.5	72.3
63.5	10.3	27.1
52	1.4	76.3
49.9	4.5	35.1
58.3	0.9	5.8
45.5	11.4	17.8
52.9	1.7	56.9
62.9	9.9	47.1
56.7	4.1	77.7
65.9	5.4	73.8
54.2	3.6	73.3
61.5	11.9	82.5
65.4	3	71.9
68.3	4.6	55.3
69.7	8.4	55.3
60.8	2.1	69.1
65.8	1.9	62.1
59.1	4.3	80
64	2.4	34.1
61.5	10.9	79.2
75.7	12.9	58
57.3	2.2	61
71	4	51.6
59.8	2	66.1
65.4	5.8	66.8
61.9	1.2	61.6
66.9	4.1	44.5
62.9	3.6	83.9
59.9	8.4	40.5
54.4	2	88.6
64	4.4	88.8
53.4	6.6	70.2
49.6	4.8	32.8
44.3	1.5	65.7
46.9	3.7	9.4
40.6	4.5	90.3
35.9	4.3	38.1
36.8	4.1	35.4
34.9	0.8	30.7
35.9	8.9	19.7
39.5	8.4	29.7
42.6	4.8	20.6
37.8	0.7	30.2
38.7	5.6	69
39.6	10.7	9.7
44.5	12	75
37.7	9.4	3
36.7	2.1	4.4
35.7	5.2	40
35.8	2.4	12.6
42.2	2.6	3.9
43	5.8	6.5
37	1.2	5
42.3	8.9	72.8
33.6	7.3	100
55.4	11.7	81.1
51.8	16.7	68.7
37	15.2	103.8
37.6	6.2	30.5
38.2	9.2	66.7
46	12.4	72.2
44	17.3	66.3
42.8	9.4	71.9
44.2	7	59.8
30.3	12	22
40.2	7.1	72.4
73.6	19.6	71.2
60.8	2.1	73.6
62.8	13.3	68.7
34.7	6.7	56.3
29.3	9.9	12.1
77.4	12.4	52.5
79.1	19.7	102.5
67.4	13.2	104.3
68.4	8.1	87.3
66	19.6	22.7
37.7	7.2	12.4
34.6	9.1	5.9
35.1	5.5	18.5
39.3	9.5	8.6
57.8	2.1	47.1
49.6	14.9	82.3
62.9	9.7	87.9
57.5	7.2	50.6
62.5	6.4	77.8
67.1	5.2	64.7
65.1	10.6	59.1
38.2	3.3	27.5
39.8	5.6	5.8
33.3	5.7	79.9
36.2	5	19.8
47.1	13.1	29.7
30.7	6.4	86.4
38.1	9.6	14.2
28.5	15.4	45.5
41.1	11.8	44.3
42.4	7.3	23.2
38	3.7	61
44.9	10.2	99.9
46	6.3	34.5
51.6	16.9	6.8
43.4	11.6	90
46.1	11.8	32.1
45.3	4.9	84.2
81.5	4.5	63.8
75.2	9.5	76.4
79.2	4.8	83.9
85.5	4.2	87
69.6	8.5	64.1
80.2	4.4	72.2
69.4	3.5	79.1
73.6	3.8	84.4
70.4	4.3	88
81.5	2.9	64.2
86.6	8.3	80.6
80.2	5.6	88.8
83.8	8.6	95.4
73.5	6.6	76.9
79	4.7	79.4
57.1	6.1	66.2
62.3	7	61.4
68.6	2.7	52.6
70.9	3.8	70.3
74.2	1.4	84.7
76	2	89.3
65.6	3.8	83.4
50.4	15.3	84.6
65.2	12.5	20.9
32.6	5.1	1
19.1	8.9	76.5
37.9	7	6.2
31	9.7	41.7
32.4	9.7	19.3
24.3	15.9	9.9
27	5	5.8
32.2	8.3	81.2
47.7	16.7	72
53	15.5	50.7
43.6	2.9	64.1
42.3	0.3	57.3
54.7	4.5	18.7
39.6	1.1	7.7
43.8	5.6	4.8
30.8	8.4	4.5
62.1	17.6	3.4
50	2.8	93.1
65.1	13.8	31.1
43.8	3.5	69.6
61.5	15.1	39.8
69.3	6.3	67.5
64.9	4.1	77.7
64.9	5.7	73.7
64.3	6.2	81.1
60	1	69.2
57.3	1	64.9
61.9	5.1	70.4
57.9	3.3	59.5
65.6	20.8	62.7
78.8	15.1	76.2
77.6	3.8	71
77.4	5.1	80.4
78.3	10.3	83.8
63.3	0.9	67.6
62	4.8	76.4
58.2	6.8	59.6
60.8	2.8	55.9
57.5	6.5	9.2
47.7	13.1	9
67.5	10.5	67.9
53.7	11.9	74.4
54.8	20.3	40.9
72.1	7.3	72.2
67.5	0.6	79.1
63.2	5	80.8
65.2	4.9	85.1
69.7	5.8	69.6
68.5	3.1	60.3
68.1	2.6	40.6
71.4	15.8	44.6
66.5	3.2	57.6
65.1	0.9	54.3
59.2	4.3	69.1
45.9	4.9	29.1
56.6	4.4	28.6
46	6.4	60.6
44.9	10.2	57.4
46.2	5.1	54
32.5	4.9	71.4

## Sheet: Figure 2c
combined pred mgs	combined pred sd	combined true mgs
83.5	3.8	58.9
73.3	11.1	44.5
67.3	0.5	45.6
65	0.7	18.8
74	10.2	102.8
80.9	22.2	31
39.7	1.9	11.8
35.9	2.1	21
68.6	8.6	102.2
75	9.3	82
68.3	9.7	112.8
79.1	10.6	97.7
74.2	14.3	75.8
54.5	3.4	80.5
55.7	8.9	63.1
59.4	5.2	70.3
56.9	5.8	39.3
68.2	6.6	64.8
81.3	7.2	84.5
82.3	10.2	99.7
32.6	9.8	12.2
24.8	20.2	9.7
34.4	2.5	59.3
37	9.4	56.2
62.2	21	75.9
89.3	12.7	91.4
41.7	18	41.8
62.2	6.9	45.4
45.2	5	77.6
52.1	9.4	3.5
36.2	11.1	52.8
47.7	14.4	13.1
65.9	5.7	121.8
47.9	12.7	6.3
65.3	36.3	59.2
70	2.1	107.6
73	4.1	94.1
75.4	16.1	54.1
82.4	4.2	57.9
76.5	4.5	56.4
44.6	12.8	56.6
52.8	6.6	4.3
66.6	6.4	87.7
66.8	11.4	59.6
38.6	9.9	54.5
39.9	10.9	21.6
33.9	18.3	44.8
48.8	12.7	47.6
47.5	16.8	77.6
31	14.5	32
26.2	11.4	3.9
45.5	15.2	35.5
48.2	13.9	15.2
35.2	18.5	8.7
46.8	21.4	64.8
42.7	2.1	29.1
35.2	24.8	6.8
24.2	10.1	3.2
37.9	5.7	5.7
39.3	0.3	65.1
28.8	19.5	41.4
41.7	10.5	19.6
36.4	7.1	29.9
61.3	3.8	78.3
64.6	4.1	23.3
63.3	5.3	76.4
65.4	5.9	63.2
47.8	5.7	10
43.9	16.8	14.1
66.3	2.6	23.3
62.8	2.7	61.8
74.6	8.7	62.3
65.1	6.2	64.4
49.2	10.6	49.1
56.3	3.4	33.2
58.8	9.1	60.9
49.7	3.4	6.2
60.4	3.4	21.1
56.5	6.9	79.7
62.7	5.8	81.1
70	5.9	88.3
68.2	2.2	79.1
57.2	9.5	29.9
53.5	0.7	81.9
50.7	8.1	57.9
63.4	6.7	45.6
61.4	3.7	79.1
63.9	7.7	80.7
57.5	3.9	90.1
54.7	6.3	35.9
57.6	13.2	71.2
58.3	6.3	72.1
60	3	57.4
74.3	9	69.7
65.7	5.3	80.7
42.5	13.2	75.4
61.9	1.1	31.8
59	3.6	39.7
67.1	6	54.4
51.1	5.2	72.3
72.5	14.1	27.1
47.5	5.2	76.3
57	1.4	35.1
57.4	2.6	5.8
50.6	7.4	17.8
65.1	8.2	56.9
63.4	5.1	47.1
70.9	6.2	77.7
62.4	3.1	73.8
66	2.9	73.3
63.1	7	82.5
68.6	9.3	71.9
63.6	3.2	55.3
77.6	22.4	55.3
54.8	5	69.1
68.5	6.7	62.1
65.6	11.6	80
69.1	9.4	34.1
58	9.5	79.2
57.6	8.3	58
61.3	11.5	61
58.3	9.1	51.6
52.5	9	66.1
68.4	6.5	66.8
62.2	1.4	61.6
69.2	2.8	44.5
67.7	7.2	83.9
63.8	7.1	40.5
60	6	88.6
60.7	5.9	88.8
57.3	2.3	70.2
22.7	21.4	32.8
52.3	4	65.7
46.3	8	9.4
38.5	7.1	90.3
44.3	16.3	38.1
42.6	7.6	35.4
40	2	30.7
42.6	2.5	19.7
39.1	4.3	29.7
52.4	9.7	20.6
37.5	3.8	30.2
46	10.6	69
44.1	8.8	9.7
46.2	6.2	75
48.5	9.7	3
47.6	10.9	4.4
48.3	7.7	40
38.4	2.2	12.6
42.9	12.2	3.9
43	1.9	6.5
47.3	6.1	5
54.6	9.2	72.8
42.3	2.4	100
60.7	8.7	81.1
58.1	11.3	68.7
39.8	10	103.8
42	11.4	30.5
61.6	22.2	66.7
37.9	10.5	72.2
46.4	16.6	66.3
53.8	14.9	71.9
40.8	3	59.8
32	17.8	22
41.9	9.2	72.4
67.2	19.3	71.2
57.5	7.1	73.6
59.9	9.7	68.7
38.1	7.2	56.3
34.7	11.5	12.1
69.7	15.2	52.5
65.6	9.4	102.5
75.8	8.8	104.3
76.4	3.5	87.3
44.7	8.9	22.7
46.3	6.1	12.4
37.8	5.8	5.9
35.4	12.7	18.5
40.6	5.8	8.6
63.9	4.7	47.1
71.8	9.2	82.3
71.8	0.6	87.9
71.6	11.4	50.6
62.7	5.8	77.8
61.6	0.7	64.7
61.1	5.4	59.1
33.6	6.6	27.5
44	6.3	5.8
36.1	7.2	79.9
44.6	2	19.8
54.7	3.3	29.7
40.9	12.4	86.4
49.4	13.2	14.2
31.6	6.4	45.5
46.4	18.2	44.3
47.2	9.9	23.2
48.6	11.9	61
38	4.9	99.9
51.2	9.8	34.5
60.1	11.5	6.8
53.4	7	90
52.2	8.8	32.1
52.1	12.6	84.2
86.9	5.6	63.8
82.7	5.2	76.4
83.2	7	83.9
83.4	10.4	87
68.5	15.5	64.1
81	6.1	72.2
75.3	0.6	79.1
68.7	3.4	84.4
84.7	5.5	88
77.2	3.8	64.2
81.5	4.1	80.6
75.3	3	88.8
80.9	3.1	95.4
71.7	0.7	76.9
70.8	3.5	79.4
61.8	4.1	66.2
54.7	9.9	61.4
67.4	5.6	52.6
71.2	8.7	70.3
78	3.1	84.7
69.5	7.6	89.3
66.7	5.7	83.4
49.4	6.1	84.6
56.1	8.1	20.9
24.8	11.5	1
27.7	10.9	76.5
42	19.7	6.2
31	7.7	41.7
31.7	23.4	19.3
36.5	8.4	9.9
28.1	8.8	5.8
24.5	14.6	81.2
42.7	15.6	72
44.7	17.6	69.6
70.7	5.8	67.5
61.3	5.7	77.7
64.7	3.4	73.7
60.4	5.8	81.1
64.8	7.6	69.2
64.6	4.8	64.9
60.6	2.4	70.4
54.2	5.3	59.5
62.5	8.8	62.7
80.4	5.4	76.2
82.1	3.9	71
77.8	2	80.4
71.9	2	83.8
66.6	4.9	67.6
60.3	1.8	76.4
58.8	5.5	59.6
58.9	6.8	55.9
41.3	13.3	9.2
29.8	22.3	9
64.3	8.4	67.9
56.8	5.5	74.4
57.9	7.8	40.9
70.9	8.4	72.2
62.1	10.1	79.1
70.4	7.8	80.8
64.5	11.6	85.1
63.6	13.6	69.6
80.5	12.5	60.3
70.4	2.5	40.6
56.6	15.8	44.6
66.8	0.2	57.6
64.1	0.5	54.3
52.6	7.4	69.1
41.2	10.6	29.1
50.5	13.3	28.6
44.1	5.7	60.6
43.9	6.9	57.4
52.5	8.2	54
34.8	5.2	71.4

## Sheet: Figure 3
	cutoff	0.2	0.25	0.3	0.35	0.4	0.45	0.5	MinSolv_1	MinSolv_2	Hbonds
glyco2	hyd num	0.04	-0.15	-0.24	-0.29	-0.3	-0.29	-0.28	-0.01	-0.27	0.11
	vol	0.2	0.09	0.06	-0.07	-0.01	0.04	0.04	0.18	0.04	0.34
	sasa	0.2	0.1	0.11	-0.08	0.01	0.07	0.07	0.18	0.05	0.33
	mw	0.21	0.1	-0.01	-0.08	-0.04	0	0	0.2	0	0.33
amino	hyd num	0.08	0.01	-0.27	-0.38	-0.42	-0.44	-0.44	0.12	-0.37	0.02
	vol	0.31	0.32	0.5	0.48	0.47	0.45	0.45	0.36	-0.18	0.32
	sasa	0.27	0.25	0.37	0.22	0.14	0.19	0.22	0.32	-0.27	0.23
	mw	0.32	0.36	0.49	0.37	0.4	0.47	0.51	0.38	-0.12	0.39

## Sheet: Figure 4a
compound	pred mgs	pred sd	exp mgs	exp sd
1	10.4	8.6	50.8	2.2
2	13.4	10.9	7.8	1.1
3	13.6	8.9	55.6	3.9
4	16.6	5.9	7.5	0.7
5	16.9	9.2	49	4.3
6	19.2	12.6	14	2.6
7	20	9	7.1	3.4
8	21.3	12.6	14	1.7
9	24.1	17.9	19.1	1.1
10	49.1	10.8	42.3	19.9
11	50.5	13.8	76.9	11.8
12	50.9	6.4	42.6	6.2
13	52	15.7	6.6	1.7
14	54.4	13.4	34.7	8.6
15	55.9	12	54.3	4.7
16	70.3	14.8	76.8	11.6
17	81.7	12.8	91.8	13.3

## Sheet: Figure 4b
compound	smiles	pred mgs	exp mgs
1	COC(=O)c1cc(N)c(N)cn1	10.4	50.8
2	COC(=O)c1coc(N)n1	13.4	7.8
3	COC(=O)c1cc(N)ccn1	13.6	55.6
4	COC(=O)c1ccc(N)cn1	16.6	7.5
6	N[C@@H](Cc1ccc(O)c(Cl)c1)C(O)=O	19.2	14
7	CCOC(=O)c1nc(N)oc1C	20	7.1
11	C[C@@H](NC(C)=O)C(O)=O	50.5	76.9
12	C[C@H]1C[C@@](N)(C1)C(O)=O	50.9	42.6
13	CC[C@H](C)[C@H](NC)C(O)=O	52	6.6
